# Supplementary material for: Genomic variation in microbial populations inhabiting the marine subseafloor at deep-sea hydrothermal vents
Source: Nat Commun. 2017 Oct 24;8:1114. doi: 10.1038/s41467-017-01228-6 (PMC5655027; doi:10.1038/s41467-017-01228-6)
Supplement: Supplementary file 4 — Supplementary Data 1 [file 41467_2017_1228_MOESM4_ESM.xlsx]

## Sheet: Supp Data 1 MG data
Supplementary Data 1. Data regarding quality filtering and assembly of metagenomic reads.
Vent Field	Vent Name	Year	Sample Number	Latitude	Longitude	Number of raw reads (pairs)	Number of quality filtered reads	Number of contigs generated (over 1kbp)	Total length of assembly (>= 1000bp)	Assembly N50	Percent of reads mapping to contigs	ENA Sample Accession	ENA Secondary Accession
Von Damm	Old Man Tree	2012	FS841	18.375	-81.7976	61008797	53972022	5	6192	647	0.0004	ERS1370013	SAMEA4470834
Von Damm	Ravelin #2	2012	FS842	18.3752	-81.7971	69963233	64064672	9009	23046372	1976	0.5299	ERS1370014	SAMEA4470835
Von Damm	Shrimp Hole	2012	FS844	18.3747	-81.7973	111467935	104733336	75162	196958927	1834	0.4727	ERS1370015	SAMEA4470836
Von Damm	Ginger Castle	2012	FS848	18.3769	-81.7979	81658568	77403857	25315	48114812	1090	0.2728	ERS1370016	SAMEA4470837
Von Damm	Main Orifice	2012	FS849	18.3767	-81.7981	30239186	26539513	4024	5699510	781	0.0387	ERS1370017	SAMEA4470838
Piccard	Hot Chimlet, BVM	2012	FS851	18.5472	-81.7181	88561544	78203317	5251	8989129	864	0.0749	ERS1370018	SAMEA4470839
Piccard	Shrimp Canyon, BVM	2012	FS852	18.5471	-81.7182	42204178	38058339	12976	24101210	957	0.1574	ERS1370019	SAMEA4470840
Piccard	X-19 at BV #4, BVM	2012	FS854	18.5466	-81.7182	148334278	141073647	63762	185076692	2351	0.6562	ERS1370020	SAMEA4470841
Piccard	Shrimp Gulley #2, BSM	2012	FS856	18.5466	-81.7177	109104481	104273127	23616	62872978	2031	0.6446	ERS1370021	SAMEA4470842
Von Damm	near Main Orifice	2013	FS866	18.3767	-81.7981	27575200	25829542	26627	55544988	1202	0.4801	ERS1370022	SAMEA4470843
Von Damm	Shrimp Hole	2013	FS872	18.3747	-81.7973	45935925	40627197	18637	50329742	1688	0.5229	ERS1370023	SAMEA4470844
Von Damm	Twin Peaks	2013	FS874			72719556	67240297	5424	17930225	2902	0.7325	ERS1370024	SAMEA4470845
Von Damm	Shrimp Buttery	2013	FS877			167341615	158036033	6259	18851012	1235	0.2291	ERS1370025	SAMEA4470846
Von Damm	Hot Cracks #2	2013	FS879	18.375	-81.7974	27319409	25899380	28346	56152509	1114	0.3717	ERS1370026	SAMEA4470847
Von Damm	Old Man Tree	2013	FS881	18.375	-81.7976	191547095	178390689	20743	65792702	2207	0.5453	ERS1370027	SAMEA4470848
