# Supplementary material for: Genomic variation in microbial populations inhabiting the marine subseafloor at deep-sea hydrothermal vents
Source: Nat Commun. 2017 Oct 24;8:1114. doi: 10.1038/s41467-017-01228-6 (PMC5655027; doi:10.1038/s41467-017-01228-6)
Supplement: Supplementary file 5 — Supplementary Data 2 [file 41467_2017_1228_MOESM5_ESM.xlsx]

## Sheet: Supp Data 2 bins
Supplementary Data 2. Bins identified in individual metagenome assemblies from Mid-Cayman Rise samples.
Vent Field	Vent Name	Sample Year	Sample number	Bin number	Taxonomic category	Phylosift taxonomy (class)	SNVs/kb	Allele Frequency	SAAVs/SNVs	Mean coverage	Normalized coverage	Total length of bin (bp)	Number of contigs	N50	GC Content	Percent Complete (anvi'o)	Percent redundancy (anvi'o)
Piccard	Shrimp Gulley #2, BSM	2012	FS856	Bin_14	Aquifica	Aquificales	8.37667	0.765226	0.324736	82.0158	7.25754e-07	1661639	114	32490	36.0661	92.0863	4.31655
Piccard	Shrimp Gulley #2, BSM	2012	FS856	Bin_7	Bacteroidetes	Flavobacteriales	10.8668	0.822194	0.26522	184.367	1.48709e-06	1315015	180	9045	28.3846	74.8201	6.47482
Piccard	Shrimp Gulley #2, BSM	2012	FS856	Bin_29	Deltaproteobacteria	Desulfobacterales	1.24384	0.734426	0.33242	17.9638	2.06767e-07	2641005	480	6265	43.2973	78.4173	3.59712
Piccard	Shrimp Gulley #2, BSM	2012	FS856	Bin_12	Epsilonproteobacteria	Other Campylobacterales	20.7354	0.835002	0.340762	2441.16	1.14628e-06	3057672	432	9084	32.785	97.1223	8.63309
Piccard	Shrimp Gulley #2, BSM	2012	FS856	Bin_37	Epsilonproteobacteria	Sulfurovum	4.66333	0.800098	0.360049	18.9709	1.01574e-05	1934456	168	17281	36.2507	94.2446	4.31655
Piccard	Shrimp Gulley #2, BSM	2012	FS856	Bin_26	Euryarchaea	Archaeoglobi	13.9301	0.803992	0.214644	120.294	8.46785e-07	1117720	172	7754	32.5816	82.716	3.7037
Piccard	X-19 at BV #4, BVM	2012	FS854	Bin_88	Epsilonproteobacteria	Nautiliales	32.884	0.815881	0.342593	49.0382	5.81369e-07	985190	163	6815	26.9608	89.9281	2.15827
Piccard	X-19 at BV #4, BVM	2012	FS854	Bin_101	Epsilonproteobacteria	Other Campylobacterales	19.7564	0.848008	0.341518	56.4516	1.30688e-06	2199439	274	10441	35.193	93.5252	1.43885
Piccard	X-19 at BV #4, BVM	2012	FS854	Bin_2	Epsilonproteobacteria	Other Campylobacterales	6.28578	0.696	0.36169	9.40019	1.27336e-07	1419395	156	12374	34.322	92.8058	1.43885
Piccard	X-19 at BV #4, BVM	2012	FS854	Bin_99	Epsilonproteobacteria	Sulfurovum	3.99503	0.784469	0.389803	75.3576	1.73042e-05	1870573	152	18565	35.759	92.0863	2.15827
Piccard	X-19 at BV #4, BVM	2012	FS854	Bin_7	Epsilonproteobacteria	Sulfurovum	5.06125	0.677703	0.275036	17.0122	1.34475e-07	1625685	132	18714	39.3502	90.6475	5.7554
Piccard	X-19 at BV #4, BVM	2012	FS854	Bin_9	Epsilonproteobacteria	Sulfurovum	13.8426	0.794624	0.265053	21.1451	8.52703e-07	1826106	241	9032	38.6602	75.5396	4.31655
Piccard	X-19 at BV #4, BVM	2012	FS854	Bin_8	Euryarchaea	Archaeoglobi	10.5128	0.774674	0.260654	22.5188	3.47607e-07	1245528	161	8955	31.5668	89.5062	5.55556
Piccard	X-19 at BV #4, BVM	2012	FS854	Bin_69	Euryarchaea	Methanococci	10.6753	0.789459	0.277638	75.6766	4.00157e-07	1855682	214	13265	32.5443	96.9136	6.79012
Piccard	X-19 at BV #4, BVM	2012	FS854	Bin_13	Euryarchaea	Methanococci	2.14849	0.646828	0.294857	155.063	6.66332e-08	1221790	121	24181	33.7106	74.6914	4.93827
Piccard	X-19 at BV #4, BVM	2012	FS854	Bin_43	Gammaproteobacteria	Thiotrichales	4.71951	0.817878	0.388061	21.5602	5.34172e-07	3056037	153	35308	39.2849	98.5612	2.15827
Piccard	X-19 at BV #4, BVM	2012	FS854	Bin_10	Gammaproteobacteria	Thiotrichales	1.28148	0.686642	0.353462	119.527	1.20591e-07	2377724	124	27513	38.1265	84.1727	6.47482
Piccard	X-19 at BV #4, BVM	2012	FS854	Bin_60	Gammaproteobacteria	Thiotrichales	1.86803	0.711241	0.366571	1059.15	1.49887e-07	1675024	97	24097	39.0473	71.223	5.03597
Piccard	X-19 at BV #4, BVM	2012	FS854	Bin_110	Zetaproteobacteria	Zetaproteobacteria	4.18568	0.697975	0.292904	88.2969	1.59624e-07	1922505	139	21628	43.1916	99.2806	1.43885
Von Damm	Ginger Castle	2012	FS848	Bin_13	Euryarchaeota	Methanococci	4.00827	0.732078	0.253475	258.212	4.44936e-07	987209	120	10373	40.7774	91.9753	6.79012
Von Damm	Ginger Castle	2012	FS848	Bin_21	Gammaproteobacteria	Thiotrichales	23.6772	0.778755	0.238975	163.759	5.04626e-07	2125207	409	5818	39.6661	79.8561	3.59712
Von Damm	Hot Cracks #2	2013	FS879	Bin_14	Aquificae	Aquificales	1.06261	0.632871	0.441653	953.206	4.79371e-07	1161292	27	62976	42.5624	94.2446	1.43885
Von Damm	Hot Cracks #2	2013	FS879	Bin_26	Deltaproteobacteria	Desulfobacterales	8.03779	0.6629	0.341991	25.5297	5.40574e-07	1944813	236	9635	41.9273	73.3813	6.47482
Von Damm	Hot Cracks #2	2013	FS879	Bin_34	Gammaproteobacteria	Thiotrichales	6.17283	0.689464	0.308286	29.3396	5.10999e-07	2371523	521	4664	36.9907	84.1727	1.43885
Von Damm	Hot Cracks #2	2013	FS879	Bin_33	Gammaproteobacteria	Thiotrichales	12.5583	0.671768	0.273714	27.7815	5.79271e-07	1774604	321	6217	40.9592	80.5755	8.63309
Von Damm	near Main Orifice	2013	FS866	Bin_14	Aquificae	Aquificales	1.63589	0.643315	0.261538	18.341	4.09991e-07	1748283	254	8500	56.1382	90.7407	4.32099
Von Damm	near Main Orifice	2013	FS866	Bin_21	Aquificae	Aquificales	14.027	0.81786	0.210827	38.4771	4.52353e-06	974550	167	7333	27.8433	75.5396	2.15827
Von Damm	near Main Orifice	2013	FS866	Bin_23	Crenarchaeota	Thermoprotei	12.6142	0.737338	0.258326	370.084	1.77332e-06	1328183	136	14300	43.0944	86.4198	7.40741
Von Damm	near Main Orifice	2013	FS866	Bin_20	Crenarchaeota	Thermoprotei	18.3963	0.835054	0.178589	140.76	5.21961e-06	1234870	207	6823	44.4246	84.5679	9.25926
Von Damm	near Main Orifice	2013	FS866	Bin_7	Euryarchaeota	Methanococci	0.837025	0.833811	0.209513	38.5155	8.66082e-06	1054927	41	40104	40.9146	98.1481	4.32099
Von Damm	near Main Orifice	2013	FS866	Bin_4	Euryarchaeota	Thermococci	10.5742	0.70654	0.24875	27.8165	8.06791e-07	1115828	131	9981	43.5307	71.6049	3.7037
Von Damm	near Main Orifice	2013	FS866	Bin_31	Gammaproteobacteria	Sulfurovum	37.361	0.814705	0.289408	64.1835	2.76245e-06	1835174	321	6559	34.3603	74.8201	4.31655
Von Damm	near Main Orifice	2013	FS866	Bin_43	Nanoarchaeota	Nanoarchaeales	3.4076	0.669416	0.238918	26.9158	5.98063e-07	662050	88	11733	32.4434	74.6914	1.85185
Von Damm	Old Man Tree	2013	FS881	Bin_4	Alphaproteobacteria	Sphingomonadales	4.00485	0.916532	0.161437	246.646	1.30064e-06	3620856	247	21965	66.1491	98.5612	2.15827
Von Damm	Old Man Tree	2013	FS881	Bin_24	Aquificae	Aquificales	6.36758	0.705203	0.211255	33.4983	1.58333e-06	1088326	82	19278	43.064	98.7654	4.32099
Von Damm	Old Man Tree	2013	FS881	Bin_33	Aquificae	Aquificales	6.14643	0.876672	0.393302	46.0552	3.55342e-06	1569042	56	36798	28.7818	97.8417	4.31655
Von Damm	Old Man Tree	2013	FS881	Bin_21	Aquificae	Aquificales	9.80021	0.836451	0.272065	34.4398	2.12723e-06	1415071	124	17393	38.2987	93.5252	0
Von Damm	Old Man Tree	2013	FS881	Bin_40	Aquificae	Aquificales	2.31918	0.616204	0.389394	39.06	4.91227e-06	1138332	48	38151	42.3637	93.5252	0
Von Damm	Old Man Tree	2013	FS881	Bin_29	Crenarchaeota	Thermoprotei	11.4857	0.771656	0.263598	10.5899	3.73839e-07	1645527	205	11230	55.9334	93.2099	7.40741
Von Damm	Old Man Tree	2013	FS881	Bin_16	Crenarchaeota	Thermoprotei	24.4616	0.822535	0.221557	116.841	4.44026e-07	1236794	139	12129	36.266	92.5926	5.55556
Von Damm	Old Man Tree	2013	FS881	Bin_32	Crenarchaeota	Thermoprotei	11.5837	0.80631	0.229747	45.804	1.6948e-06	1273428	131	14876	43.3912	90.1235	8.02469
Von Damm	Old Man Tree	2013	FS881	Bin_18	Euryarchaeota	Nanohaloarchaea	7.4503	0.77171	0.298547	134.82	3.19102e-07	554340	86	7457	30.4719	77.1605	3.08642
Von Damm	Old Man Tree	2013	FS881	Bin_5	Gammaproteobacteria	Pseudomonadales	0.698513	0.881909	0.417181	223.705	3.11784e-07	5099406	423	17325	64.9478	100	5.7554
Von Damm	Old Man Tree	2013	FS881	Bin_3	Gammaproteobacteria	Pseudomonadales	0.275087	0.887654	0.235821	20.839	1.4292e-06	3653396	72	101120	38.7866	99.2806	0.719424
Von Damm	Old Man Tree	2013	FS881	Bin_43	Gammaproteobacteria	Sulfurovum	18.795	0.800512	0.281425	71.3527	6.3333e-07	1943705	167	16326	38.897	90.6475	2.8777
Von Damm	Old Man Tree	2013	FS881	Bin_45	Gammaproteobacteria	Sulfurovum	11.1872	0.802371	0.268348	15.4477	1.53047e-06	1736799	161	14653	35.7433	79.8561	1.43885
Von Damm	Old Man Tree	2013	FS881	Bin_27	Gammaproteobacteria	Thiotrichales	12.6503	0.767138	0.237016	46.5688	3.16621e-07	1541855	163	12136	55.1492	97.1223	2.15827
Von Damm	Old Man Tree	2013	FS881	Bin_50	Thaumarchaeota	Candidatus Caldiarchaeum	13.1736	0.778636	0.258399	171.334	2.69111e-07	1150101	169	8935	48.9079	77.7778	3.7037
Von Damm	Ravelin #2	2012	FS842	Bin_5	Crenarchaeota	Thermoprotei	19.1806	0.814986	0.22551	207.568	4.03049e-06	1296990	121	14514	44.7791	94.4444	7.40741
Von Damm	Ravelin #2	2012	FS842	Bin_4	Crenarchaeota	Thermoprotei	15.565	0.804124	0.236097	273.638	2.55615e-06	823707	135	6742	44.5624	72.2222	7.40741
Von Damm	Ravelin #2	2012	FS842	Bin_3	Gammaproteobacteria	Thiotrichales	2.38408	0.917128	0.22781	1106.83	1.48788e-05	2910982	101	53129	47.8215	99.2806	0
Von Damm	Shrimp Buttery	2013	FS877	Bin_2	Alphaproteobacteria	Sphingomonadales	6.85628	0.82718	0.159839	133.699	8.46004e-07	3076014	496	7118	65.9919	89.9281	2.8777
Von Damm	Shrimp Buttery	2013	FS877	Bin_3	Gammaproteobacteria	Alteromonadales	10.6251	0.754565	0.140636	154.942	9.80424e-07	3093808	449	8650	44.2084	79.1367	2.15827
Von Damm	Shrimp Buttery	2013	FS877	Bin_1	Gammaproteobacteria	Pseudomonadales	2.29059	0.897227	0.167347	475.447	3.00847e-06	3634001	85	74409	38.7009	99.2806	1.43885
Von Damm	Shrimp Hole	2012	FS844	Bin_37	Bacteroidetes	Bacteroidetes	13.951	0.706057	0.294789	12.4154	2.43759e-07	1738804	304	6394	29.4098	82.7338	5.03597
Von Damm	Shrimp Hole	2012	FS844	Bin_115	Chloroflexi	Caldilinea	6.56986	0.745686	0.260502	14.0005	2.80136e-07	2865968	253	15926	61.799	97.1223	3.59712
Von Damm	Shrimp Hole	2012	FS844	Bin_10	Deltaproteobacteria	Deltaproteobacteria NaphS2	11.4273	0.731128	0.335339	13.2345	2.65259e-07	2181087	186	16757	47.6176	97.1223	2.8777
Von Damm	Shrimp Hole	2012	FS844	Bin_16	Deltaproteobacteria	Desulfobacterales	7.68469	0.679224	0.235544	15.0028	1.75121e-07	2054606	385	5794	42.3199	83.4532	3.59712
Von Damm	Shrimp Hole	2012	FS844	Bin_74	Deltaproteobacteria	Desulfobacterales	2.59846	0.78642	0.278745	232.023	3.67382e-07	2808206	137	41120	45.7481	82.0144	5.7554
Von Damm	Shrimp Hole	2012	FS844	Bin_45	Euryarchaeota	Methanomicrobia	3.82068	0.803677	0.339959	282.452	3.53358e-06	2054083	215	13038	32.5169	92.5926	5.55556
Von Damm	Shrimp Hole	2012	FS844	Bin_41	Euryarchaeota	Methanomicrobia	2.40919	0.818096	0.319503	633.898	1.34398e-06	4041604	546	9643	40.2339	91.9753	9.87654
Von Damm	Shrimp Hole	2012	FS844	Bin_78	Euryarchaeota	Methanomicrobia	6.19415	0.762251	0.330024	379.479	3.67748e-07	1349660	130	13392	39.0267	75.3086	2.46914
Von Damm	Shrimp Hole	2012	FS844	Bin_84	Euryarchaeota	Methanomicrobia	0.313634	0.682021	0.264108	876.304	2.65594e-07	2824951	335	10744	43.1169	73.4568	10.4938
Von Damm	Shrimp Hole	2012	FS844	Bin_54	Euryarchaeota	Nanohaloarchaea	11.3792	0.801154	0.337156	66.6894	6.12828e-07	1310286	207	7335	30.5415	73.4568	4.32099
Von Damm	Shrimp Hole	2013	FS872	Bin_4	Firmicutes	Clostridia	3.16855	0.771382	0.280889	79.2101	1.14625e-06	2896593	411	8290	65.958	89.9281	2.15827
Von Damm	Shrimp Hole	2013	FS872	Bin_8	Firmicutes	Clostridia	13.1513	0.777903	0.276269	302.336	4.21723e-06	2673881	421	7091	64.9263	87.7698	7.91367
Von Damm	Shrimp Hole	2012	FS844	Bin_20	Flavobacteriia	Flavobacteriales	8.86623	0.701714	0.246244	56.9247	2.56994e-07	1651661	197	10575	30.959	93.5252	2.15827
Von Damm	Shrimp Hole	2012	FS844	Bin_43	Gammaproteobacteria	Sulfurovum	11.9492	0.802739	0.299939	55.6194	2.35499e-06	1918793	239	10177	34.576	97.1223	1.43885
Von Damm	Shrimp Hole	2012	FS844	Bin_13	Gammaproteobacteria	Sulfurovum	13.1605	0.78604	0.200894	254.956	3.19844e-07	1767871	212	12779	38.5437	92.8058	5.7554
Von Damm	Shrimp Hole	2012	FS844	Bin_56	Gammaproteobacteria	Thiotrichales	16.4421	0.772041	0.257004	112.98	4.39737e-07	1626012	188	10962	36.2047	95.6835	0
Von Damm	Twin Peaks	2013	FS874	Bin_5	Alphaproteobacteria	Sphingomonadales	2.9274	0.845484	0.310546	273.022	3.08697e-06	3462800	383	12200	66.2272	94.964	2.8777
Von Damm	Twin Peaks	2013	FS874	Bin_3	Gammaproteobacteria	Alteromonadales	13.8741	0.737686	0.12845	56.4823	4.06955e-06	2374142	548	4396	44.4499	76.9784	2.15827
Von Damm	Twin Peaks	2013	FS874	Bin_4	Gammaproteobacteria	Pseudomonadales	1.04074	0.909287	0.27141	48.0069	1.64607e-05	3646447	67	115893	38.8124	99.2806	0.719424
