# Supplementary material for: Genomic variation in microbial populations inhabiting the marine subseafloor at deep-sea hydrothermal vents
Source: Nat Commun. 2017 Oct 24;8:1114. doi: 10.1038/s41467-017-01228-6 (PMC5655027; doi:10.1038/s41467-017-01228-6)
Supplement: Supplementary file 6 — Supplementary Data 3 [file 41467_2017_1228_MOESM6_ESM.xlsx]

## Sheet: Supp Table 3 Sulfurovum genes
Supplementary Table 3. COG annotations of all genes that were found in gene clusters that were uniquely shared between two high-abundance Sulfurovum MAGs. We only show genes that had a match to the Conserved Domain Database. This table shows only the top match for each protein to the COG database.
Gene number	E-value	COG Number	COG Annotation
FS854_Bin99.peg.1277	5e-30	COG4249	Uncharacterized protein, contains caspase domain [General function prediction only].
FS856_Bin37.peg.1381	5e-30	COG4249	Uncharacterized protein, contains caspase domain [General function prediction only].
FS854_Bin99.peg.562	3e-25	COG3868	Predicted glycosyl hydrolase, GH114 family [Carbohydrate transport and metabolism].
FS856_Bin37.peg.634	3e-25	COG3868	Predicted glycosyl hydrolase, GH114 family [Carbohydrate transport and metabolism].
FS854_Bin99.peg.1258	1e-26	COG0793	C-terminal processing protease CtpA/Prc, contains a PDZ domain [Posttranslational modification, protein turnover, chaperones].
FS856_Bin37.peg.1411	1e-27	COG0793	C-terminal processing protease CtpA/Prc, contains a PDZ domain [Posttranslational modification, protein turnover, chaperones].
FS856_Bin37.peg.542	4e-18	COG0270	Site-specific DNA-cytosine methylase [Replication, recombination and repair].
FS854_Bin99.peg.1497	2e-17	COG2865	Predicted transcriptional regulator, contains HTH domain [Transcription].
FS856_Bin37.peg.1473	1e-17	COG2865	Predicted transcriptional regulator, contains HTH domain [Transcription].
FS854_Bin99.peg.586	1e-35	COG1864	DNA/RNA endonuclease G, NUC1 [Nucleotide transport and metabolism].
FS856_Bin37.peg.584	1e-35	COG1864	DNA/RNA endonuclease G, NUC1 [Nucleotide transport and metabolism].
FS854_Bin99.peg.574	5e-47	COG1368	Phosphoglycerol transferase MdoB or a related enzyme of AlkP superfamily [Cell wall/membrane/envelope biogenesis].
FS856_Bin37.peg.572	9e-48	COG1368	Phosphoglycerol transferase MdoB or a related enzyme of AlkP superfamily [Cell wall/membrane/envelope biogenesis].
FS854_Bin99.peg.980	3e-15	COG1287	Asparagine N-glycosylation enzyme, membrane subunit Stt3 [Posttranslational modification, protein turnover, chaperones].
FS856_Bin37.peg.936	2e-15	COG1287	Asparagine N-glycosylation enzyme, membrane subunit Stt3 [Posttranslational modification, protein turnover, chaperones].
FS854_Bin99.peg.613	1e-97	COG1134	ABC-type polysaccharide/polyol phosphate transport system, ATPase component [Carbohydrate transport and metabolism, Cell wall/membrane/envelope biogenesis].
FS856_Bin37.peg.728	1e-97	COG1134	ABC-type polysaccharide/polyol phosphate transport system, ATPase component [Carbohydrate transport and metabolism, Cell wall/membrane/envelope biogenesis].
FS854_Bin99.peg.774	3e-25	COG1179	tRNA A37 threonylcarbamoyladenosine dehydratase [Translation, ribosomal structure and biogenesis].
FS856_Bin37.peg.737	3e-25	COG1179	tRNA A37 threonylcarbamoyladenosine dehydratase [Translation, ribosomal structure and biogenesis].
FS854_Bin99.peg.955	3e-73	COG0468	RecA/RadA recombinase [Replication, recombination and repair].
FS856_Bin37.peg.903	3e-73	COG0468	RecA/RadA recombinase [Replication, recombination and repair].
FS854_Bin99.peg.1207	7e-35	COG1538	Outer membrane protein TolC [Cell wall/membrane/envelope biogenesis].
FS856_Bin37.peg.1691	3e-34	COG1538	Outer membrane protein TolC [Cell wall/membrane/envelope biogenesis].
FS854_Bin99.peg.690	7e-102	COG1797	Cobyrinic acid a,c-diamide synthase [Coenzyme transport and metabolism].
FS856_Bin37.peg.493	7e-102	COG1797	Cobyrinic acid a,c-diamide synthase [Coenzyme transport and metabolism].
FS854_Bin99.peg.688	6e-47	COG0270	Site-specific DNA-cytosine methylase [Replication, recombination and repair].
FS856_Bin37.peg.491	6e-47	COG0270	Site-specific DNA-cytosine methylase [Replication, recombination and repair].
FS854_Bin99.peg.1063	3e-38	COG3524	Capsule polysaccharide export protein KpsE/RkpR [Cell wall/membrane/envelope biogenesis].
FS856_Bin37.peg.1193	3e-38	COG3524	Capsule polysaccharide export protein KpsE/RkpR [Cell wall/membrane/envelope biogenesis].
FS854_Bin99.peg.1565	1e-06	COG1251	NAD(P)H-nitrite reductase, large subunit [Energy production and conversion].
FS856_Bin37.peg.939	1e-06	COG1251	NAD(P)H-nitrite reductase, large subunit [Energy production and conversion].
FS854_Bin99.peg.597	1e-06	COG2319	WD40 repeat [General function prediction only].
FS856_Bin37.peg.680	1e-06	COG2319	WD40 repeat [General function prediction only].
FS854_Bin99.peg.1885	8e-30	COG2885	Outer membrane protein OmpA and related peptidoglycan-associated (lipo)proteins [Cell wall/membrane/envelope biogenesis].
FS856_Bin37.peg.1925	8e-30	COG2885	Outer membrane protein OmpA and related peptidoglycan-associated (lipo)proteins [Cell wall/membrane/envelope biogenesis].
FS854_Bin99.peg.236	5e-47	COG0797	Rare lipoprotein A, peptidoglycan hydrolase digesting naked glycans, contains C-terminal SPOR domain [Cell wall/membrane/envelope biogenesis].
FS856_Bin37.peg.151	5e-47	COG0797	Rare lipoprotein A, peptidoglycan hydrolase digesting naked glycans, contains C-terminal SPOR domain [Cell wall/membrane/envelope biogenesis].
FS854_Bin99.peg.795	4e-88	COG2200	EAL domain, c-di-GMP-specific phosphodiesterase class I (or its enzymatically inactive variant) [Signal transduction mechanisms].
FS856_Bin37.peg.831	4e-88	COG2200	EAL domain, c-di-GMP-specific phosphodiesterase class I (or its enzymatically inactive variant) [Signal transduction mechanisms].
FS854_Bin99.peg.299	6e-13	COG3077	Antitoxin component of the RelBE or YafQ-DinJ toxin-antitoxin module [Defense mechanisms].
FS856_Bin37.peg.13	6e-13	COG3077	Antitoxin component of the RelBE or YafQ-DinJ toxin-antitoxin module [Defense mechanisms].
FS854_Bin99.peg.998	4e-72	COG0644	Dehydrogenase (flavoprotein) [Energy production and conversion].
FS856_Bin37.peg.1162	4e-72	COG0644	Dehydrogenase (flavoprotein) [Energy production and conversion].
FS854_Bin99.peg.516	7e-15	COG2885	Outer membrane protein OmpA and related peptidoglycan-associated (lipo)proteins [Cell wall/membrane/envelope biogenesis].
FS856_Bin37.peg.613	7e-15	COG2885	Outer membrane protein OmpA and related peptidoglycan-associated (lipo)proteins [Cell wall/membrane/envelope biogenesis].
FS854_Bin99.peg.999	5e-87	COG2025	Electron transfer flavoprotein, alpha subunit [Energy production and conversion].
FS856_Bin37.peg.1161	1e-86	COG2025	Electron transfer flavoprotein, alpha subunit [Energy production and conversion].
FS854_Bin99.peg.48	3e-07	COG0810	Periplasmic protein TonB, links inner and outer membranes [Cell wall/membrane/envelope biogenesis].
FS856_Bin37.peg.109	2e-07	COG0810	Periplasmic protein TonB, links inner and outer membranes [Cell wall/membrane/envelope biogenesis].
FS854_Bin99.peg.614	1e-30	COG0438	Glycosyltransferase involved in cell wall bisynthesis [Cell wall/membrane/envelope biogenesis].
FS856_Bin37.peg.727	1e-30	COG0438	Glycosyltransferase involved in cell wall bisynthesis [Cell wall/membrane/envelope biogenesis].
FS854_Bin99.peg.773	7e-46	COG1237	Metal-dependent hydrolase, beta-lactamase superfamily II [General function prediction only].
FS856_Bin37.peg.738	7e-46	COG1237	Metal-dependent hydrolase, beta-lactamase superfamily II [General function prediction only].
FS854_Bin99.peg.1401	2e-52	COG0419	DNA repair exonuclease SbcCD ATPase subunit [Replication, recombination and repair].
FS856_Bin37.peg.1445	2e-52	COG0419	DNA repair exonuclease SbcCD ATPase subunit [Replication, recombination and repair].
FS854_Bin99.peg.1395	2e-26	COG2337	mRNA-degrading endonuclease, toxin component of the MazEF toxin-antitoxin module [Defense mechanisms].
FS856_Bin37.peg.1451	2e-26	COG2337	mRNA-degrading endonuclease, toxin component of the MazEF toxin-antitoxin module [Defense mechanisms].
FS854_Bin99.peg.599	2e-31	COG3043	Nitrate reductase cytochrome c-type subunit [Energy production and conversion, Inorganic ion transport and metabolism].
FS856_Bin37.peg.678	2e-31	COG3043	Nitrate reductase cytochrome c-type subunit [Energy production and conversion, Inorganic ion transport and metabolism].
FS854_Bin99.peg.1219	9e-76	COG2356	Endonuclease I [Replication, recombination and repair].
FS856_Bin37.peg.1545	9e-76	COG2356	Endonuclease I [Replication, recombination and repair].
FS854_Bin99.peg.1189	4e-11	COG5184	Alpha-tubulin suppressor and related RCC1 domain-containing proteins [Cell cycle control, cell division, chromosome partitioning, Cytoskeleton].
FS856_Bin37.peg.1320	4e-11	COG5184	Alpha-tubulin suppressor and related RCC1 domain-containing proteins [Cell cycle control, cell division, chromosome partitioning, Cytoskeleton].
FS854_Bin99.peg.1533	1e-108	COG1242	Radical SAM superfamily enzyme [General function prediction only].
FS856_Bin37.peg.658	1e-111	COG1242	Radical SAM superfamily enzyme [General function prediction only].
FS854_Bin99.peg.422	9e-40	COG0614	ABC-type Fe3+-hydroxamate transport system, periplasmic component [Inorganic ion transport and metabolism].
FS856_Bin37.peg.1823	7e-35	COG0614	ABC-type Fe3+-hydroxamate transport system, periplasmic component [Inorganic ion transport and metabolism].
FS856_Bin37.peg.440	9e-40	COG0614	ABC-type Fe3+-hydroxamate transport system, periplasmic component [Inorganic ion transport and metabolism].
FS854_Bin99.peg.1068	6e-29	COG0110	Acetyltransferase (isoleucine patch superfamily) [General function prediction only].
FS856_Bin37.peg.1188	6e-29	COG0110	Acetyltransferase (isoleucine patch superfamily) [General function prediction only].
FS854_Bin99.peg.67	2e-43	COG2899	Uncharacterized protein [Function unknown].
FS856_Bin37.peg.183	2e-43	COG2899	Uncharacterized protein [Function unknown].
FS854_Bin99.peg.754	1e-34	COG0489	Chromosome partitioning ATPase, Mrp family, contains Fe-S cluster [Cell cycle control, cell division, chromosome partitioning].
FS856_Bin37.peg.844	1e-34	COG0489	Chromosome partitioning ATPase, Mrp family, contains Fe-S cluster [Cell cycle control, cell division, chromosome partitioning].
FS854_Bin99.peg.996	7e-26	COG2340	Uncharacterized conserved protein YkwD, contains CAP (CSP/antigen 5/PR1) domain [Function unknown].
FS856_Bin37.peg.1164	7e-26	COG2340	Uncharacterized conserved protein YkwD, contains CAP (CSP/antigen 5/PR1) domain [Function unknown].
FS854_Bin99.peg.782	6e-06	COG2378	Predicted DNA-binding transcriptional regulator YafY, contains an HTH and WYL domains [Transcription].
FS856_Bin37.peg.818	6e-06	COG2378	Predicted DNA-binding transcriptional regulator YafY, contains an HTH and WYL domains [Transcription].
FS854_Bin99.peg.1071	7e-110	COG3563	Capsule polysaccharide export protein KpsC/LpsZ [Cell wall/membrane/envelope biogenesis].
FS856_Bin37.peg.1185	7e-110	COG3563	Capsule polysaccharide export protein KpsC/LpsZ [Cell wall/membrane/envelope biogenesis].
FS854_Bin99.peg.1059	6e-167	COG1087	UDP-glucose 4-epimerase [Cell wall/membrane/envelope biogenesis].
FS856_Bin37.peg.1197	6e-167	COG1087	UDP-glucose 4-epimerase [Cell wall/membrane/envelope biogenesis].
FS854_Bin99.peg.1612	3e-54	COG0642	Signal transduction histidine kinase [Signal transduction mechanisms].
FS856_Bin37.peg.1231	3e-54	COG0642	Signal transduction histidine kinase [Signal transduction mechanisms].
FS854_Bin99.peg.540	6e-15	COG0790	TPR repeat [Signal transduction mechanisms].
FS856_Bin37.peg.1539	6e-15	COG0790	TPR repeat [Signal transduction mechanisms].
FS854_Bin99.peg.1451	3e-12	COG0318	Acyl-CoA synthetase (AMP-forming)/AMP-acid ligase II [Lipid transport and metabolism, Secondary metabolites biosynthesis, transport and catabolism].
FS856_Bin37.peg.647	3e-12	COG0318	Acyl-CoA synthetase (AMP-forming)/AMP-acid ligase II [Lipid transport and metabolism, Secondary metabolites biosynthesis, transport and catabolism].
FS854_Bin99.peg.1471	1e-19	COG1669	Predicted nucleotidyltransferase [General function prediction only].
FS856_Bin37.peg.1584	1e-19	COG1669	Predicted nucleotidyltransferase [General function prediction only].
FS854_Bin99.peg.1070	8e-29	COG1887	CDP-glycerol glycerophosphotransferase, TagB/SpsB family [Cell wall/membrane/envelope biogenesis, Lipid transport and metabolism].
FS856_Bin37.peg.1186	8e-29	COG1887	CDP-glycerol glycerophosphotransferase, TagB/SpsB family [Cell wall/membrane/envelope biogenesis, Lipid transport and metabolism].
FS854_Bin99.peg.563	3e-79	COG4267	Uncharacterized membrane protein [Function unknown].
FS856_Bin37.peg.635	7e-79	COG4267	Uncharacterized membrane protein [Function unknown].
FS854_Bin99.peg.1291	8e-106	COG0209	Ribonucleotide reductase alpha subunit [Nucleotide transport and metabolism].
FS856_Bin37.peg.1245	8e-106	COG0209	Ribonucleotide reductase alpha subunit [Nucleotide transport and metabolism].
FS854_Bin99.peg.963	5e-18	COG0845	Multidrug efflux pump subunit AcrA (membrane-fusion protein) [Cell wall/membrane/envelope biogenesis, Defense mechanisms].
FS856_Bin37.peg.992	5e-18	COG0845	Multidrug efflux pump subunit AcrA (membrane-fusion protein) [Cell wall/membrane/envelope biogenesis, Defense mechanisms].
FS854_Bin99.peg.428	6e-95	COG0610	Type I site-specific restriction-modification system, R (restriction) subunit and related helicases ... [Defense mechanisms].
FS856_Bin37.peg.434	2e-102	COG0610	Type I site-specific restriction-modification system, R (restriction) subunit and related helicases ... [Defense mechanisms].
FS856_Bin37.peg.1858	4e-114	COG0610	Type I site-specific restriction-modification system, R (restriction) subunit and related helicases ... [Defense mechanisms].
FS854_Bin99.peg.1871	1e-12	COG0125	Thymidylate kinase [Nucleotide transport and metabolism].
FS856_Bin37.peg.1237	1e-12	COG0125	Thymidylate kinase [Nucleotide transport and metabolism].
FS854_Bin99.peg.1067	2e-12	COG1887	CDP-glycerol glycerophosphotransferase, TagB/SpsB family [Cell wall/membrane/envelope biogenesis, Lipid transport and metabolism].
FS856_Bin37.peg.1189	2e-12	COG1887	CDP-glycerol glycerophosphotransferase, TagB/SpsB family [Cell wall/membrane/envelope biogenesis, Lipid transport and metabolism].
FS854_Bin99.peg.1632	2e-135	COG2022	Thiamin biosynthesis thiazole synthase ThiGH, ThiG subunit [Coenzyme transport and metabolism].
FS856_Bin37.peg.1658	2e-135	COG2022	Thiamin biosynthesis thiazole synthase ThiGH, ThiG subunit [Coenzyme transport and metabolism].
FS854_Bin99.peg.595	6e-06	COG2863	Cytochrome c553 [Energy production and conversion].
FS856_Bin37.peg.682	6e-06	COG2863	Cytochrome c553 [Energy production and conversion].
FS854_Bin99.peg.1759	4e-06	COG4149	ABC-type molybdate transport system, permease component [Inorganic ion transport and metabolism].
FS856_Bin37.peg.1931	4e-06	COG4149	ABC-type molybdate transport system, permease component [Inorganic ion transport and metabolism].
FS854_Bin99.peg.1394	9e-13	COG2336	Antitoxin component of the MazEF toxin-antitoxin module [Signal transduction mechanisms].
FS856_Bin37.peg.1452	9e-13	COG2336	Antitoxin component of the MazEF toxin-antitoxin module [Signal transduction mechanisms].
FS854_Bin99.peg.1507	2e-08	COG1652	Nucleoid-associated protein YgaU, contains BON and LysM domains [Function unknown].
FS856_Bin37.peg.1512	2e-08	COG1652	Nucleoid-associated protein YgaU, contains BON and LysM domains [Function unknown].
FS854_Bin99.peg.1374	3e-11	COG1366	Anti-anti-sigma regulatory factor (antagonist of anti-sigma factor) [Signal transduction mechanisms].
FS856_Bin37.peg.1493	4e-11	COG1366	Anti-anti-sigma regulatory factor (antagonist of anti-sigma factor) [Signal transduction mechanisms].
FS854_Bin99.peg.1295	6e-09	COG4715	Uncharacterized conserved protein, contains Zn finger domain [Function unknown].
FS856_Bin37.peg.1242	6e-09	COG4715	Uncharacterized conserved protein, contains Zn finger domain [Function unknown].
FS854_Bin99.peg.292	6e-15	COG2104	Sulfur carrier protein ThiS (thiamine biosynthesis) [Coenzyme transport and metabolism].
FS856_Bin37.peg.20	2e-15	COG2104	Sulfur carrier protein ThiS (thiamine biosynthesis) [Coenzyme transport and metabolism].
FS854_Bin99.peg.1260	1e-11	COG2337	mRNA-degrading endonuclease, toxin component of the MazEF toxin-antitoxin module [Defense mechanisms].
FS856_Bin37.peg.1409	1e-11	COG2337	mRNA-degrading endonuclease, toxin component of the MazEF toxin-antitoxin module [Defense mechanisms].
FS854_Bin99.peg.918	2e-22	COG3034	Murein L,D-transpeptidase YafK [Cell wall/membrane/envelope biogenesis].
FS856_Bin37.peg.1074	2e-22	COG3034	Murein L,D-transpeptidase YafK [Cell wall/membrane/envelope biogenesis].
FS854_Bin99.peg.664	7e-13	COG3457	Predicted amino acid racemase [Amino acid transport and metabolism].
FS856_Bin37.peg.556	7e-13	COG3457	Predicted amino acid racemase [Amino acid transport and metabolism].
FS854_Bin99.peg.502	2e-10	COG1664	Cytoskeletal protein CcmA, bactofilin family [Cytoskeleton].
FS856_Bin37.peg.599	2e-10	COG1664	Cytoskeletal protein CcmA, bactofilin family [Cytoskeleton].
FS854_Bin99.peg.1373	5e-10	COG2172	Anti-sigma regulatory factor (Ser/Thr protein kinase) [Signal transduction mechanisms].
FS856_Bin37.peg.1492	5e-10	COG2172	Anti-sigma regulatory factor (Ser/Thr protein kinase) [Signal transduction mechanisms].
FS854_Bin99.peg.459	3e-09	COG2863	Cytochrome c553 [Energy production and conversion].
FS856_Bin37.peg.264	3e-09	COG2863	Cytochrome c553 [Energy production and conversion].
FS854_Bin99.peg.619	4e-117	COG3563	Capsule polysaccharide export protein KpsC/LpsZ [Cell wall/membrane/envelope biogenesis].
FS856_Bin37.peg.722	4e-117	COG3563	Capsule polysaccharide export protein KpsC/LpsZ [Cell wall/membrane/envelope biogenesis].
FS854_Bin99.peg.1737	5e-13	COG1309	DNA-binding transcriptional regulator, AcrR family [Transcription].
FS856_Bin37.peg.1739	5e-13	COG1309	DNA-binding transcriptional regulator, AcrR family [Transcription].
FS854_Bin99.peg.1472	4e-12	COG2361	Uncharacterized conserved protein, contains HEPN domain [Function unknown].
FS856_Bin37.peg.1585	4e-12	COG2361	Uncharacterized conserved protein, contains HEPN domain [Function unknown].
FS854_Bin99.peg.1019	2e-24	COG2885	Outer membrane protein OmpA and related peptidoglycan-associated (lipo)proteins [Cell wall/membrane/envelope biogenesis].
FS856_Bin37.peg.1213	2e-24	COG2885	Outer membrane protein OmpA and related peptidoglycan-associated (lipo)proteins [Cell wall/membrane/envelope biogenesis].
FS854_Bin99.peg.1205	8e-113	COG1089	GDP-D-mannose dehydratase [Cell wall/membrane/envelope biogenesis].
FS856_Bin37.peg.1037	8e-113	COG1089	GDP-D-mannose dehydratase [Cell wall/membrane/envelope biogenesis].
FS854_Bin99.peg.689	3e-85	COG1010	Precorrin-3B methylase [Coenzyme transport and metabolism].
FS856_Bin37.peg.492	3e-85	COG1010	Precorrin-3B methylase [Coenzyme transport and metabolism].
FS854_Bin99.peg.712	1e-16	COG2703	Hemerythrin [Signal transduction mechanisms].
FS856_Bin37.peg.755	1e-16	COG2703	Hemerythrin [Signal transduction mechanisms].
FS854_Bin99.peg.1761	4e-49	COG0580	Glycerol uptake facilitator and related aquaporins (Major Intrinsic Protein Family) [Carbohydrate transport and metabolism].
FS856_Bin37.peg.1933	4e-49	COG0580	Glycerol uptake facilitator and related aquaporins (Major Intrinsic Protein Family) [Carbohydrate transport and metabolism].
FS854_Bin99.peg.298	2e-13	COG3041	mRNA-degrading endonuclease (mRNA interferase) YafQ, toxin component of the YafQ-DinJ toxin-antitoxin module [Translation, ribosomal structure and biogenesis].
FS856_Bin37.peg.14	2e-13	COG3041	mRNA-degrading endonuclease (mRNA interferase) YafQ, toxin component of the YafQ-DinJ toxin-antitoxin module [Translation, ribosomal structure and biogenesis].
FS854_Bin99.peg.1485	5e-27	COG2885	Outer membrane protein OmpA and related peptidoglycan-associated (lipo)proteins [Cell wall/membrane/envelope biogenesis].
FS856_Bin37.peg.1694	5e-27	COG2885	Outer membrane protein OmpA and related peptidoglycan-associated (lipo)proteins [Cell wall/membrane/envelope biogenesis].
FS854_Bin99.peg.1833	1e-18	COG0421	Spermidine synthase [Amino acid transport and metabolism].
FS856_Bin37.peg.892	1e-18	COG0421	Spermidine synthase [Amino acid transport and metabolism].
FS854_Bin99.peg.1179	2e-65	COG2268	Uncharacterized membrane protein YqiK, contains Band7/PHB/SPFH domain [Function unknown].
FS856_Bin37.peg.416	1e-65	COG2268	Uncharacterized membrane protein YqiK, contains Band7/PHB/SPFH domain [Function unknown].
FS854_Bin99.peg.1674	3e-09	COG4244	Uncharacterized membrane protein [Function unknown].
FS856_Bin37.peg.1686	3e-09	COG4244	Uncharacterized membrane protein [Function unknown].
FS854_Bin99.peg.831	0	COG0422	Thiamine biosynthesis protein ThiC [Coenzyme transport and metabolism].
FS856_Bin37.peg.965	0	COG0422	Thiamine biosynthesis protein ThiC [Coenzyme transport and metabolism].
FS854_Bin99.peg.340	4e-109	COG5001	Predicted signal transduction protein containing a membrane domain, an EAL and a GGDEF domain [Signal transduction mechanisms].
FS856_Bin37.peg.1140	3e-109	COG5001	Predicted signal transduction protein containing a membrane domain, an EAL and a GGDEF domain [Signal transduction mechanisms].
FS854_Bin99.peg.1066	1e-09	COG1887	CDP-glycerol glycerophosphotransferase, TagB/SpsB family [Cell wall/membrane/envelope biogenesis, Lipid transport and metabolism].
FS856_Bin37.peg.1190	1e-09	COG1887	CDP-glycerol glycerophosphotransferase, TagB/SpsB family [Cell wall/membrane/envelope biogenesis, Lipid transport and metabolism].
FS856_Bin37.peg.651	7e-43	COG0482	tRNA U34 2-thiouridine synthase MnmA/TrmU, contains the PP-loop ATPase domain [Translation, ribosomal structure and biogenesis].
FS854_Bin99.peg.1133	1e-36	COG4804	Predicted nuclease of restriction endonuclease-like (RecB) superfamily, DUF1016 family [General function prediction only].
FS856_Bin37.peg.1290	1e-36	COG4804	Predicted nuclease of restriction endonuclease-like (RecB) superfamily, DUF1016 family [General function prediction only].
FS854_Bin99.peg.1425	2e-65	COG1373	Predicted ATPase, AAA+ superfamily [General function prediction only].
FS856_Bin37.peg.1562	2e-65	COG1373	Predicted ATPase, AAA+ superfamily [General function prediction only].
FS856_Bin37.peg.489	6e-06	COG3323	Uncharacterized protein YbgI, a toroidal structure with a dinuclear metal site [Function unknown].
FS854_Bin99.peg.564	2e-35	COG0438	Glycosyltransferase involved in cell wall bisynthesis [Cell wall/membrane/envelope biogenesis].
FS856_Bin37.peg.636	2e-35	COG0438	Glycosyltransferase involved in cell wall bisynthesis [Cell wall/membrane/envelope biogenesis].
FS854_Bin99.peg.211	8e-06	COG1373	Predicted ATPase, AAA+ superfamily [General function prediction only].
FS856_Bin37.peg.126	8e-06	COG1373	Predicted ATPase, AAA+ superfamily [General function prediction only].
FS854_Bin99.peg.419	4e-16	COG2334	Ser/Thr protein kinase RdoA involved in Cpx stress response, MazF antagonist [Signal transduction mechanisms].
FS856_Bin37.peg.443	4e-16	COG2334	Ser/Thr protein kinase RdoA involved in Cpx stress response, MazF antagonist [Signal transduction mechanisms].
